# Supplementary material for: Signatures of mitonuclear coevolution in a warbler species complex
Source: Nat Commun. 2021 Jul 13;12:4279. doi: 10.1038/s41467-021-24586-8 (PMC8277850; doi:10.1038/s41467-021-24586-8)
Supplement: Supplementary file 6 — Supplementary Dataset 2 [file 41467_2021_24586_MOESM6_ESM.xlsx]

## Sheet: Supp.Data2.1
Supp.Data2.1Accession numbers for ND2 sequences used to evaluate evidence for positive selection with MEME.
Accession Number	Taxon
JQ727223.1	Basileuterus basilicus
GU376943.1	Basileuterus belli
JQ727427.1	Basileuterus coronatus
AF383110.1	Basileuterus flaveolus
JQ727426.1	Basileuterus fraseri
AY327394.1	Basileuterus fulvicauda
AY498537.1	Basileuterus leucoblepharus
GU932359.1	Basileuterus leucophrys
GU932067.1	Basileuterus luteoviridis
GU932051.1	Basileuterus melanogenys
JQ727428.1	Basileuterus nigrocristatus
AF383128.1	Basileuterus rubifrons
AY327390.1	Basileuterus rufifrons
GU932070.1	Basileuterus signatus
JQ727232.1	Basileuterus trifasciatus
JQ727415.1	Basileuterus tristriatus
AF383140.1	Catharopeza bishopi
AF383126.1	Ergaticus ruber
AF383125.1	Euthlypis lachrymosa
FJ605320.1	Geothlypis aequinoctialis
FJ605327.1	Geothlypis poliocephala
FJ605333.1	Geothlypis rostrata
FJ605339.1	Geothlypis trichas
AF383120.1	Helmitheros vermivorus
MH543329.1	Leiothlypis celata
MG686678.1	Leiothlypis celata sordida
AY650216.1	Limnothlypis swainsonii
JN568744.1	Mniotilta varia
NC_018806.1	Molothrus aeneus
AY968889.1	Myioborus albifacies
AY968916.1	Myioborus albifrons
GU932115.1	Myioborus brunniceps
AY968926.1	Myioborus flavivertex
AY968899.1	Myioborus melanocephalus
GQ335554.1	Myioborus miniatus
MG721362.1	Myiothlypis coronata
MG721345.1	Myiothlypis coronata
FJ605350.1	Oporornis formosus
FJ605351.1	Oporornis philadelphia
AF383145.1	Oporornis tolmiei
MT050817.1	Oreothlypis ruficapilla
MG686779.1	Oreothlypis ruficapilla
KT963405.1	Oreothlypis virginiae
KT963443.1	Oreothlypis virginiae
AF256498.1	Parula gutturalis
AY030148.1	Parula pitiayumi
AF256497.1	Parula superciliosa
AF383146.1	Protonotaria citrea
NC_018803.1	Quiscalus quiscula
JN568776.1	Seiurus aurocapilla
AF383117.1	Seiurus noveboracensis
AF256492.1	Setophaga adelaidae
GU932074.1	Setophaga angelae
JN568624.1	Setophaga caerulescens
GU932076.1	Setophaga castanea
GU932078.1	Setophaga coronata
JN568635.1	Setophaga discolor
GU932081.1	Setophaga dominica
AY650185.1	Setophaga fusca
GU932087.1	Setophaga graciae
EU815769.1	Setophaga kirtlandii
AY650190.1	Setophaga nigrescens
hewa_66153	Setophaga occidentalis
JN568656.1	Setophaga palmarum
AY650194.1	Setophaga pensylvanica
JQ218959.1	Setophaga petechia
GU932095.1	Setophaga pharetra
AF383143.1	Setophaga pinus
GU932098.1	Setophaga plumbea
AY650182.1	Setophaga ruticilla
EU815772.1	Setophaga striata
AF383118.1	Setophaga tigrina
JN568671.1	Setophaga tigrina
towa_84816	Setophaga townsendi
GU932103.1	Setophaga vitellina
AY481603.1	Setophaga vitellina vitellina
AY030149.1	Vermivora celata
GU932046.1	Vermivora chrysoptera
GU932131.1	Vermivora crissalis
AY650187.1	Vermivora pinus
AF383132.1	Wilsonia canadensis
GU932129.1	Wilsonia pusilla

## Sheet: Supp.Data2.2
Supp.Data2.2. Accession numbers for ATP6 sequences used to evaluate evidence for positive selection with MEME.
Accession Number	Taxon
GU932048.1	Basileuterus belli
GU932057.1	Basileuterus bivittatus
GU932056.1	Basileuterus bivittatus
GU932058.1	Basileuterus chrysogaster
GU932059.1	Basileuterus cinereicollis
GU932060.1	Basileuterus conspicillatus
GU932061.1	Basileuterus coronatus
GU932062.1	Basileuterus coronatus
GU932049.1	Basileuterus culicivorus
GU932063.1	Basileuterus flaveolus
GU932064.1	Basileuterus fraseri
GU932065.1	Basileuterus fulvicauda
GU932050.1	Basileuterus hypoleucus
GU932066.1	Basileuterus leucoblepharus
GU932067.1	Basileuterus luteoviridis
GU932051.1	Basileuterus melanogenys
GU932068.1	Basileuterus nigrocristatus
GU932069.1	Basileuterus rivularis
GU932052.1	Basileuterus rufifrons
GU932070.1	Basileuterus signatus
GU932053.1	Basileuterus trifasciatus
GU932054.1	Basileuterus tristriatus
GU932125.1	Cardellina rubrifrons
GU932079.1	Catharopeza bishopi
GU932126.1	Ergaticus ruber
GU932127.1	Ergaticus versicolor
GU932055.1	Euthlypis lachrymosa
GU932104.1	Geothlypis aequinoctialis
GU932109.1	Geothlypis rostrata
GU932110.1	Geothlypis semiflava
GU932111.1	Geothlypis trichas
GU932037.1	Helmitheros vermivorum
GU932038.1	Limnothlypis swainsonii
GU932039.1	Mniotilta varia
NC_018806.1	Molothrus aeneus
GU932112.1	Myioborus albifacies
GU932113.1	Myioborus albifrons
GU932114.1	Myioborus brunniceps
GU932115.1	Myioborus brunniceps
GU932116.1	Myioborus cardonai
GU932117.1	Myioborus castaneocapillus
GU932118.1	Myioborus flavivertex
GU932119.1	Myioborus melanocephalus
GU932120.1	Myioborus miniatus
GU932121.1	Myioborus ornatus
GU932122.1	Myioborus pariae
GU932123.1	Myioborus pictus
GU932105.1	Oporornis agilis
GU932106.1	Oporornis formosus
GU932107.1	Oporornis philadelphia
FJ236286.1	Oporornis tolmiei
GU932108.1	Oporornis tolmiei
GU932082.1	Parula americana
GU932041.1	Parula gutturalis
GU932083.1	Parula pitiayumi
GU932042.1	Parula superciliosa
GU932040.1	Protonotaria citrea
NC_018803.1	Quiscalus quiscula
GU932043.1	Seiurus aurocapilla
GU932044.1	Seiurus motacilla
GU932045.1	Seiurus noveboracensis
GU932072.1	Setophaga adelaidae
GU932073.1	Setophaga adelaidae
GU932071.1	Setophaga adelaidae
GU932074.1	Setophaga angelae
GU932075.1	Setophaga caerulescens
GU932076.1	Setophaga castanea
GU932077.1	Setophaga cerulea
GU932078.1	Setophaga coronata
YRWA_MITO	Setophaga coronata
GU932080.1	Setophaga discolor
GU932081.1	Setophaga dominica
GU932086.1	Setophaga fusca
GU932087.1	Setophaga graciae
GU932088.1	Setophaga kirtlandii
GU932089.1	Setophaga magnolia
GU932090.1	Setophaga nigrescens
HEWA_66150	Setophaga occidentalis
GU932092.1	Setophaga palmarum
GU932093.1	Setophaga pensylvanica
GU932094.1	Setophaga petechia
GU932095.1	Setophaga pharetra
GU932096.1	Setophaga pinus
KF278958.1	Setophaga pitiayumi graysoni
GU932097.1	Setophaga pityophila
GU932098.1	Setophaga plumbea
GU932084.1	Setophaga ruticilla
GU932099.1	Setophaga striata
GU932100.1	Setophaga tigrina
TOWA_84819	Setophaga townsendi
GU932102.1	Setophaga virens
GU932103.1	Setophaga vitellina
GU932130.1	Vermivora celata
GU932046.1	Vermivora chrysoptera
GU932131.1	Vermivora crissalis
GU932132.1	Vermivora luciae
GU932133.1	Vermivora peregrina
GU932047.1	Vermivora pinus
GU932134.1	Vermivora ruficapilla
GU932135.1	Vermivora virginiae
GU932128.1	Wilsonia canadensis
GU932085.1	Wilsonia citrina
GU932129.1	Wilsonia pusilla
