# Supplementary material for: Signatures of mitonuclear coevolution in a warbler species complex
Source: Nat Commun. 2021 Jul 13;12:4279. doi: 10.1038/s41467-021-24586-8 (PMC8277850; doi:10.1038/s41467-021-24586-8)
Supplement: Supplementary file 7 — Supplementary Dataset 3 [file 41467_2021_24586_MOESM7_ESM.xlsx]

## Sheet: ND2_Z-SigProp
Property	Category	Value	.05 (1.644854)	.01 (2.326348)	.001 (3.090232)
Power to be at the C-terminal	6	5.262	*	*	*
Alpha-helical tendencies	6	1.935	*
Compressibility	5	3.799	*	*	*
Isoelectric point	4	1.713	*
Long-range non-bonded energy	1	2.281	*
Average number of surrounding residues	1	1.646	*

## Sheet: ATP6_Z-SigProp
Property	Category	Value	.05 (1.644854)	.01 (2.326348)	.001 (3.090232)
Alpha-helical tendencies	6	1.872	*
Coil tendencies	5	2.291	*
Solvent accessible reduction ratio	4	2.481	*	*
Power to be at the middle of alpha-helix	4	2.012	*
Buriedness	4	2.008	*
Thermodynamic transfer hydrohphobicity	4	1.736	*
Molecular volume	3	1.693	*
Helical contact area	3	1.661	*
Average number of surrounding residues	2	1.811	*

## Sheet: Subs-SigProp
ND2
Codon#	Branch	Amount	Properties...
11	hewa_66153 --> towa_84816	4	(6, .05) Alpha-helical tendencies	(1, .05) Average number of surrounding residues	(5, .001) Compressibility	(1, .05) Long-range non-bonded energy
150	hewa_66153 --> towa_84816	4	(1, .05) Average number of surrounding residues	(4, .05) Isoelectric point	(1, .05) Long-range non-bonded energy	(6, .001) Power to be at the C-terminal
320	hewa_66153 --> towa_84816	3	(1, .05) Average number of surrounding residues	(5, .001) Compressibility	(1, .05) Long-range non-bonded energy
324	hewa_66153 --> towa_84816	4	(6, .05) Alpha-helical tendencies	(1, .05) Average number of surrounding residues	(5, .001) Compressibility	(1, .05) Long-range non-bonded energy
ATP6
Codon#	Branch	Amount	Properties...
25	towa_84819 --> hewa_66148	9	(6, .05) Alpha-helical tendencies	(2, .05) Average number of surrounding residues	(4, .05) Buriedness	(5, .05) Coil tendencies	(3, .05) Helical contact area	(3, .05) Molecular volume	(4, .05) Power to be at the middle of alpha-helix	(4, .01) Solvent accessible reduction ratio	(4, .05) Thermodynamic transfer hydrohphobicity
